# Supplementary material for: Quantum-enhanced radiometry via approximate quantum error correction
Source: Nat Commun. 2022 Jun 9;13:3214. doi: 10.1038/s41467-022-30410-8 (PMC9184621; doi:10.1038/s41467-022-30410-8)
Supplement: Supplementary file 3 — Supplementary Data [file 41467_2022_30410_MOESM3_ESM.xlsx]

## Sheet: Introduction
Introduction to the file "Supplementary Dataset.xlsx"
This file is a supplement to the manuscript “Quantum-enhanced radiometry via approximate quantum error correction” by Wang et al. (2022, Nature Communications).
The captions for sheets in this file are as follows:
Data_Fig2c: Source data of Figure2 c in the main text.
Data_Fig2d: Source data of Figure2 d in the main text.
Data_Fig3b: Source data of Figure3 b in the main text.
Data_Fig3c: Source data of Figure3 c in the main text.
Data_Fig3d: Source data of Figure3 d in the main text.
Data_Fig4b: Source data of Figure4 b in the main text.
Data_Fig4c: Source data of Figure4 c in the main text.
Data_Fig4d: Source data of Figure4 d in the main text.
Data_Fig4e: Source data of Figure4 e in the main text.
Data_Fig4f: Source data of Figure4 f in the main text.

## Sheet: Data_Fig2c
t		0.1	0.2	0.3	0.4	0.5	0.6	0.7	0.8	0.9	1
phi/pi	0	0.867113	0.792478	0.737408	0.704946	0.701065	0.671803	0.6635	0.638961	0.630272	0.605501
	0.1	0.852779	0.789155	0.732834	0.705925	0.681238	0.681366	0.667083	0.655935	0.627386	0.620062
	0.2	0.807301	0.753518	0.704154	0.679919	0.667558	0.663631	0.650293	0.644073	0.628453	0.620085
	0.3	0.730179	0.691554	0.657478	0.649138	0.63742	0.635084	0.629716	0.624934	0.615791	0.612689
	0.4	0.637891	0.620872	0.602402	0.581408	0.589882	0.595336	0.5953	0.617233	0.606917	0.602767
	0.5	0.523633	0.539081	0.537206	0.530083	0.538201	0.555814	0.583774	0.582748	0.597163	0.600002
	0.6	0.404635	0.445706	0.462573	0.478639	0.496902	0.515698	0.529784	0.555542	0.56916	0.574671
	0.7	0.304921	0.361179	0.400709	0.426951	0.451887	0.481763	0.498493	0.530398	0.542352	0.561964
	0.8	0.213191	0.297937	0.349418	0.391804	0.416952	0.446734	0.464396	0.495884	0.523637	0.549163
	0.9	0.155373	0.246393	0.314711	0.363234	0.385105	0.41825	0.448613	0.466022	0.511932	0.535317
	1	0.123337	0.229594	0.301573	0.346702	0.379152	0.408133	0.435237	0.476262	0.497436	0.522635
	1.1	0.140493	0.236469	0.303872	0.357366	0.392665	0.400399	0.434517	0.460319	0.493085	0.516853
	1.2	0.186409	0.273153	0.339478	0.385834	0.404591	0.425038	0.439324	0.463431	0.491402	0.519659
	1.3	0.269005	0.327174	0.382972	0.418651	0.438094	0.452377	0.466926	0.47853	0.505511	0.520766
	1.4	0.361519	0.402825	0.437183	0.464155	0.485553	0.480026	0.493889	0.490281	0.509981	0.528111
	1.5	0.477076	0.485334	0.509024	0.514069	0.524557	0.533452	0.520063	0.526487	0.527102	0.541642
	1.6	0.590659	0.576209	0.575219	0.577492	0.578968	0.56398	0.556687	0.558008	0.550149	0.55815
	1.7	0.693569	0.663111	0.637282	0.628292	0.629052	0.60403	0.595077	0.582203	0.570826	0.572294
	1.8	0.786521	0.722354	0.679804	0.667365	0.661246	0.648048	0.62181	0.617024	0.583199	0.586256
	1.9	0.844076	0.771077	0.726512	0.700867	0.685888	0.662109	0.65309	0.622758	0.612702	0.593922
	2	0.863795	0.793975	0.743847	0.714794	0.690123	0.671273	0.661693	0.645384	0.627343	0.607412
	2.1	0.854136	0.78724	0.729494	0.703886	0.684678	0.667513	0.659636	0.642982	0.627676	0.616536
	2.2	0.810134	0.756992	0.704351	0.680253	0.662836	0.666834	0.643107	0.649066	0.639926	0.616932
	2.3	0.73504	0.698749	0.657084	0.634124	0.631677	0.627174	0.639981	0.634928	0.626792	0.617856
	2.4	0.641337	0.617997	0.590387	0.587189	0.587124	0.595187	0.602583	0.603559	0.607276	0.606738
	2.5	0.521052	0.544343	0.531296	0.530617	0.543477	0.554886	0.568665	0.581198	0.5949	0.59702
	2.6	0.407797	0.449583	0.472214	0.489573	0.493003	0.518776	0.542446	0.5517	0.570552	0.579733
	2.7	0.300026	0.365598	0.398645	0.426709	0.443733	0.476477	0.501007	0.52362	0.558499	0.566521
	2.8	0.21154	0.300099	0.355374	0.389473	0.415744	0.446828	0.477179	0.491671	0.525572	0.546347
	2.9	0.150278	0.25505	0.321084	0.359325	0.388382	0.415049	0.439381	0.476032	0.511784	0.521727
	3	0.127007	0.230636	0.295096	0.346168	0.383588	0.411301	0.436786	0.462386	0.492365	0.526407
	3.1	0.138943	0.228382	0.306861	0.351988	0.382876	0.41345	0.432196	0.457063	0.477159	0.519141
	3.2	0.192176	0.270524	0.330447	0.377425	0.412389	0.424469	0.441258	0.459904	0.488541	0.514787
	3.3	0.261584	0.32556	0.38354	0.417435	0.440787	0.446976	0.471483	0.469966	0.505224	0.515751
	3.4	0.365062	0.401828	0.437108	0.46179	0.478114	0.490887	0.484998	0.4987	0.504859	0.532354
	3.5	0.477305	0.490846	0.508384	0.51946	0.535298	0.525751	0.522616	0.524103	0.524681	0.540725
	3.6	0.587352	0.577273	0.571527	0.573965	0.580131	0.562826	0.558236	0.547654	0.544159	0.55291
	3.7	0.705383	0.66244	0.638024	0.624888	0.615161	0.603977	0.596397	0.587776	0.567066	0.574388
	3.8	0.778985	0.725223	0.697245	0.671264	0.667344	0.62752	0.624398	0.601059	0.593565	0.589785
	3.9	0.838086	0.766739	0.723327	0.696992	0.680526	0.659255	0.651135	0.626529	0.616836	0.598893

## Sheet: Data_Fig2d
t		0.1	0.2	0.3	0.4	0.5	0.6	0.7	0.8	0.9	1
phi/pi	0	0.506918	0.479734	0.445214	0.422662	0.40323	0.380536	0.379357	0.36992	0.368377	0.367548
	0.1	0.628146	0.586723	0.552343	0.52896	0.500012	0.471527	0.455378	0.447616	0.421338	0.407237
	0.2	0.759962	0.702622	0.657188	0.615812	0.589801	0.555087	0.530548	0.5099	0.4947	0.474072
	0.3	0.845611	0.792337	0.744098	0.704479	0.663951	0.62801	0.599123	0.575231	0.558333	0.531585
	0.4	0.902801	0.855153	0.810526	0.771366	0.730465	0.702598	0.661525	0.635558	0.602058	0.593605
	0.5	0.915301	0.876267	0.834004	0.803207	0.767567	0.74012	0.710565	0.678808	0.640612	0.631213
	0.6	0.891783	0.857775	0.826841	0.805003	0.772368	0.743109	0.726708	0.703321	0.675417	0.661785
	0.7	0.823038	0.803341	0.791621	0.774818	0.756436	0.748433	0.720401	0.708251	0.684611	0.666657
	0.8	0.721827	0.726371	0.725639	0.719061	0.711017	0.706348	0.692746	0.682934	0.669154	0.662192
	0.9	0.598316	0.619922	0.630528	0.634288	0.640511	0.636786	0.655489	0.644541	0.640204	0.645322
	1	0.462969	0.493798	0.518585	0.536586	0.554189	0.579633	0.579912	0.591298	0.602287	0.599354
	1.1	0.325714	0.375448	0.405708	0.433671	0.459269	0.489006	0.503864	0.523119	0.532679	0.543524
	1.2	0.210066	0.261368	0.30795	0.333987	0.376242	0.409179	0.434544	0.45499	0.478894	0.491677
	1.3	0.127941	0.178433	0.221483	0.247222	0.296253	0.329777	0.361341	0.389109	0.413617	0.442361
	1.4	0.0735211	0.118147	0.164317	0.196034	0.236689	0.273722	0.307744	0.327984	0.356912	0.375764
	1.5	0.059301	0.102956	0.1373	0.172873	0.194558	0.23258	0.255621	0.289887	0.313288	0.340876
	1.6	0.084455	0.110331	0.147301	0.16889	0.192011	0.213208	0.243581	0.262292	0.292998	0.312555
	1.7	0.151033	0.162392	0.178431	0.193967	0.205711	0.225555	0.241313	0.260282	0.274314	0.294281
	1.8	0.250758	0.242632	0.245257	0.249497	0.256444	0.260856	0.265108	0.277451	0.288746	0.302548
	1.9	0.3781	0.349204	0.344673	0.329469	0.327752	0.314712	0.315503	0.311634	0.321852	0.327332
	2	0.509009	0.475542	0.439639	0.430266	0.417884	0.385472	0.379274	0.362584	0.360441	0.375014
	2.1	0.636395	0.591662	0.560633	0.537544	0.499414	0.474863	0.453856	0.434482	0.42242	0.419385
	2.2	0.7548	0.700175	0.650009	0.619849	0.584164	0.55831	0.524347	0.500832	0.484886	0.471784
	2.3	0.848558	0.792212	0.748747	0.704045	0.667635	0.633745	0.603527	0.574993	0.545495	0.542622
	2.4	0.899798	0.852027	0.803217	0.769933	0.733719	0.699571	0.659374	0.636063	0.606619	0.592377
	2.5	0.917403	0.876968	0.837697	0.796355	0.768021	0.738385	0.700323	0.681595	0.64786	0.633481
	2.6	0.886781	0.86237	0.834092	0.801709	0.781665	0.745174	0.727756	0.705482	0.675819	0.657539
	2.7	0.822947	0.805287	0.790814	0.773753	0.758665	0.739566	0.733819	0.706081	0.684762	0.66969
	2.8	0.722136	0.720991	0.723985	0.703069	0.716781	0.70828	0.703687	0.683265	0.676353	0.665029
	2.9	0.595295	0.612299	0.627332	0.631756	0.645514	0.646771	0.641002	0.649519	0.639947	0.639133
	3	0.458133	0.499245	0.519446	0.537643	0.552158	0.570584	0.589461	0.591503	0.592212	0.590258
	3.1	0.3397	0.374406	0.402329	0.436796	0.458923	0.491704	0.516985	0.525891	0.536624	0.544965
	3.2	0.216354	0.270179	0.302013	0.342274	0.373499	0.406775	0.430159	0.455667	0.473052	0.492165
	3.3	0.130554	0.177854	0.214316	0.259836	0.299098	0.326905	0.362969	0.39683	0.414875	0.429796
	3.4	0.075388	0.119672	0.164417	0.188549	0.234584	0.270013	0.299857	0.333031	0.363987	0.384229
	3.5	0.0660754	0.100129	0.138857	0.163311	0.201257	0.224033	0.254259	0.283721	0.308748	0.331372
	3.6	0.0874692	0.113102	0.139062	0.157265	0.187539	0.217616	0.240203	0.264829	0.286686	0.308445
	3.7	0.157467	0.163015	0.179463	0.189052	0.210029	0.224464	0.241338	0.255879	0.278285	0.295355
	3.8	0.255538	0.251396	0.243474	0.250661	0.257017	0.256805	0.266747	0.269807	0.294778	0.303221
	3.9	0.37244	0.354362	0.340742	0.327239	0.32166	0.310886	0.319771	0.324618	0.312364	0.333559

## Sheet: Data_Fig3b
TLS			Psi1,3 no QEC			Psi1,3 QEC			Psi1,3 QEC +QJT
interrogation time	QFI gain rate	error bar	interrogation time	QFI gain rate	error bar	interrogation time	QFI gain rate	error bar	interrogation time	QFI gain rate	error bar
0.1	9.99025e-06	9.05893e-08	0.1	2.83243e-05	2.76201e-07	0.102881	3.52653e-05	1.68008e-07	0.102881	3.56509e-05	3.6226e-07
0.2	1.91302e-05	1.63407e-07	0.2	3.52862e-05	4.73133e-07	0.205762	6.11104e-05	2.55757e-07	0.205762	6.24252e-05	7.08903e-07
0.3	2.61016e-05	2.32748e-07	0.3	3.30634e-05	5.9163e-07	0.308643	7.95805e-05	4.82228e-07	0.308643	8.22331e-05	9.46919e-07
0.4	3.12678e-05	2.43373e-07	0.4	2.80198e-05	7.65806e-07	0.411524	8.96651e-05	4.99356e-07	0.411524	9.32537e-05	1.16448e-06
0.5	3.49671e-05	3.82739e-07	0.5	2.67354e-05	7.85075e-07	0.514406	9.16569e-05	5.10727e-07	0.514406	9.69948e-05	1.45489e-06
0.6	3.85297e-05	3.33988e-07	0.6	2.51603e-05	8.38297e-07	0.617287	9.49438e-05	6.64595e-07	0.617287	0.000101034	9.98127e-07
0.7	3.94369e-05	4.43878e-07	0.7	2.16513e-05	9.91451e-07	0.720168	9.3416e-05	5.7005e-07	0.720168	0.000100566	1.07996e-06
0.8	4.16473e-05	4.82484e-07	0.8	1.7449e-05	6.80131e-07	0.823049	8.82922e-05	6.9062e-07	0.823049	9.54562e-05	1.90503e-06
0.9	4.13127e-05	5.54466e-07	0.9	1.0945e-05	7.02756e-07	0.92593	8.14482e-05	7.93028e-07	0.92593	8.95232e-05	1.75693e-06
1	4.05264e-05	6.19335e-07	1	6.41529e-06	5.61156e-07	1.02881	7.80366e-05	6.94107e-07	1.02881	8.63047e-05	1.40046e-06
1.1	3.95635e-05	6.53444e-07				1.13169	7.197e-05	8.40468e-07	1.13169	8.03425e-05	1.1619e-06
1.2	3.99595e-05	5.84011e-07				1.23457	6.45328e-05	6.74388e-07	1.23457	7.23275e-05	1.11984e-06

## Sheet: Data_Fig3c
TLS			Psi1,5 no QEC			Psi1,5 QEC			Psi1,5 QEC +QJT
interrogation time	QFI gain rate	error bar	interrogation time	QFI gain rate	error bar	interrogation time	QFI gain rate	error bar	interrogation time	QFI gain rate	error bar
0.1	9.99025e-06	9.05893e-08	0.06	5.925e-05	6.10732e-07	0.0615385	5.80861e-05	2.47821e-07	0.101399	9.96323e-05	8.04757e-07
0.2	1.91302e-05	1.63407e-07	0.12	9.27397e-05	1.33809e-06	0.123077	9.56727e-05	6.07549e-07	0.202797	0.000145794	1.36676e-06
0.3	2.61016e-05	2.32748e-07	0.18	0.000110069	1.5362e-06	0.184615	0.000112367	6.75458e-07	0.304196	0.000154024	1.69441e-06
0.4	3.12678e-05	2.43373e-07	0.24	0.000112543	1.53415e-06	0.246154	0.000115778	7.98767e-07	0.405594	0.000144628	1.82881e-06
0.5	3.49671e-05	3.82739e-07	0.3	9.16707e-05	2.15546e-06	0.307692	0.000109679	9.42237e-07	0.506993	0.000127798	1.93782e-06
0.6	3.85297e-05	3.33988e-07	0.36	6.72192e-05	2.10408e-06	0.369231	0.000101908	8.68524e-07	0.608392	0.000102498	2.25308e-06
0.7	3.94369e-05	4.43878e-07	0.42	5.2578e-05	1.7401e-06	0.430769	9.05023e-05	9.31271e-07	0.70979	8.70844e-05	2.07899e-06
0.8	4.16473e-05	4.82484e-07	0.48	3.93499e-05	1.84069e-06	0.492308	7.90082e-05	1.28001e-06	0.811189	6.85687e-05	1.98822e-06
0.9	4.13127e-05	5.54466e-07	0.54	3.56528e-05	1.46962e-06	0.553846	6.64112e-05	1.00408e-06	0.912587	5.63401e-05	2.17832e-06
1	4.05264e-05	6.19335e-07	0.6	3.01388e-05	1.69259e-06	0.615385	5.64291e-05	8.54191e-07	1.01399	4.24781e-05	2.41561e-06
1.1	3.95635e-05	6.53444e-07	0.66	2.2037e-05	1.67748e-06	0.676923	4.63934e-05	7.99481e-07
1.2	3.99595e-05	5.84011e-07	0.72	1.64186e-05	1.24173e-06	0.738462	3.89782e-05	8.27998e-07
			0.78	1.16832e-05	1.53393e-06	0.8	3.22508e-05	7.95154e-07
			0.84	5.70683e-06	8.66321e-07	0.861538	2.57406e-05	8.43886e-07
			0.9	6.02979e-06	8.14495e-07	0.923077	2.11044e-05	7.92421e-07
			0.96	4.57239e-06	9.34094e-07	0.984615	1.67981e-05	6.78264e-07
			1.02	4.93221e-06	9.93415e-07	1.04615	1.37917e-05	5.84579e-07
			1.08	3.14031e-06	7.45396e-07	1.10769	1.10364e-05	6.06246e-07
			1.14	8.94722e-09	7.67319e-08	1.16923	9.36273e-06	5.71431e-07
			1.2	6.0268e-07	4.26393e-07	1.23077	6.41897e-06	5.6383e-07

## Sheet: Data_Fig3d
TLS			Psi1,7 no QEC			Psi1,7 QEC			Psi1,7 QEC +QJT
interrogation time	QFI gain rate	error bar	interrogation time	QFI gain rate	error bar	interrogation time	QFI gain rate	error bar	interrogation time	QFI gain rate	error bar
0.1	9.99025e-06	9.05893e-08	0.06	0.000113542	1.52352e-06	0.0627413	0.00010745	6.26567e-07	0.102238	0.000156098	1.69493e-06
0.2	1.91302e-05	1.63407e-07	0.12	0.000142529	2.75416e-06	0.125483	0.000138335	9.61277e-07	0.204476	0.000159271	2.12784e-06
0.3	2.61016e-05	2.32748e-07	0.18	0.000147591	2.55267e-06	0.188224	0.000130521	1.39301e-06	0.306713	0.000113965	2.43708e-06
0.4	3.12678e-05	2.43373e-07	0.24	0.000122511	3.99696e-06	0.250965	0.000105406	1.21645e-06	0.408951	7.81917e-05	2.23393e-06
0.5	3.49671e-05	3.82739e-07	0.3	9.45041e-05	3.60838e-06	0.313706	8.17432e-05	1.20658e-06	0.511189	4.8529e-05	2.05373e-06
0.6	3.85297e-05	3.33988e-07	0.36	6.48946e-05	3.11435e-06	0.376448	6.00019e-05	1.16117e-06	0.613427	2.83288e-05	1.69118e-06
0.7	3.94369e-05	4.43878e-07	0.42	4.27736e-05	2.67697e-06	0.439189	4.16086e-05	9.04798e-07	0.715664	1.70553e-05	1.77841e-06
0.8	4.16473e-05	4.82484e-07	0.48	3.57676e-05	2.66947e-06	0.50193	2.93378e-05	9.86191e-07	0.817902	1.11508e-05	2.0453e-06
0.9	4.13127e-05	5.54466e-07	0.54	2.37812e-05	2.3189e-06	0.564671	2.08347e-05	9.23065e-07	0.92014	7.29235e-06	1.66233e-06
1	4.05264e-05	6.19335e-07	0.6	1.27652e-05	1.79286e-06	0.627413	1.38482e-05	8.64144e-07	1.02238	6.16848e-06	2.93509e-06
1.1	3.95635e-05	6.53444e-07				0.690154	6.49615e-06	7.00996e-07
1.2	3.99595e-05	5.84011e-07				0.752895	4.47128e-06	4.88951e-07
						0.815636	2.40678e-06	3.31286e-07
						0.878378	1.99476e-06	3.92786e-07
						0.941119	8.05183e-07	2.2891e-07
						1.00386	5.61107e-07	2.19134e-07

## Sheet: Data_Fig4b
M=1			M=5			M=10
phi/pi	p=0	p=0.037	phi/pi	p=0	p=0.037	phi/pi	p=0	p=0.037
0	0.506918	0.547207	0	0.40323	0.56249	0	0.367548	0.543638
0.0999999	0.628146	0.676505	0.0999999	0.500012	0.634396	0.0999999	0.407237	0.59254
0.2	0.759962	0.789464	0.2	0.589801	0.711231	0.2	0.474072	0.632501
0.3	0.845611	0.864764	0.3	0.663951	0.751709	0.3	0.531585	0.656535
0.400001	0.902801	0.906596	0.400001	0.730465	0.769229	0.400001	0.593605	0.666639
0.500001	0.915301	0.90752	0.500001	0.767567	0.766383	0.500001	0.631213	0.65421
0.600001	0.891783	0.86695	0.600001	0.772368	0.723108	0.600001	0.661785	0.618447
0.699998	0.823038	0.790408	0.699998	0.756436	0.667304	0.699998	0.666657	0.577534
0.799999	0.721827	0.679242	0.799999	0.711017	0.583189	0.799999	0.662192	0.533692
0.899999	0.598316	0.554013	0.899999	0.640511	0.501217	0.899999	0.645322	0.464111
0.999999	0.462969	0.420837	0.999999	0.554189	0.405035	0.999999	0.599354	0.415531
1.1	0.325714	0.286484	1.1	0.459269	0.323351	1.1	0.543524	0.361866
1.2	0.210066	0.187627	1.2	0.376242	0.258424	1.2	0.491677	0.319325
1.3	0.127941	0.106959	1.3	0.296253	0.209911	1.3	0.442361	0.298594
1.4	0.0735211	0.0648082	1.4	0.236689	0.200973	1.4	0.375764	0.292207
1.5	0.059301	0.066019	1.5	0.194558	0.198639	1.5	0.340876	0.317925
1.6	0.084455	0.102548	1.6	0.192011	0.23944	1.6	0.312555	0.337678
1.7	0.151033	0.185389	1.7	0.205711	0.293595	1.7	0.294281	0.379608
1.8	0.250758	0.299592	1.8	0.256444	0.379591	1.8	0.302548	0.43616
1.9	0.3781	0.423987	1.9	0.327752	0.468069	1.9	0.327332	0.48787
2	0.509009	0.550846	2	0.417884	0.551407	2	0.375014	0.543894
2.1	0.636395	0.679669	2.1	0.499414	0.640296	2.1	0.419385	0.594395
2.2	0.7548	0.786618	2.2	0.584164	0.712897	2.2	0.471784	0.631684
2.3	0.848558	0.860255	2.3	0.667635	0.748096	2.3	0.542622	0.651222
2.4	0.899798	0.909895	2.4	0.733719	0.7697	2.4	0.592377	0.664632
2.5	0.917403	0.907235	2.5	0.768021	0.759948	2.5	0.633481	0.656437
2.6	0.886781	0.862262	2.6	0.781665	0.720474	2.6	0.657539	0.622553
2.7	0.822947	0.785327	2.7	0.758665	0.665487	2.7	0.66969	0.581727
2.8	0.722136	0.678026	2.8	0.716781	0.577188	2.8	0.665029	0.528719
2.9	0.595295	0.548891	2.9	0.645514	0.496558	2.9	0.639133	0.457039
3	0.458133	0.419261	3	0.552158	0.399405	3	0.590258	0.413574
3.1	0.3397	0.29337	3.1	0.458923	0.328779	3.1	0.544965	0.361532
3.2	0.216354	0.182997	3.2	0.373499	0.245521	3.2	0.492165	0.318447
3.30001	0.130554	0.10521	3.30001	0.299098	0.213337	3.30001	0.429796	0.302129
3.4	0.075388	0.0671042	3.4	0.234584	0.195288	3.4	0.384229	0.300526
3.50001	0.0660754	0.066937	3.50001	0.201257	0.202752	3.50001	0.331372	0.311392
3.59999	0.0874692	0.103814	3.59999	0.187539	0.237091	3.59999	0.308445	0.338481
3.7	0.157467	0.18671	3.7	0.210029	0.299305	3.7	0.295355	0.386878
3.80002	0.255538	0.292924	3.80002	0.257017	0.383184	3.80002	0.303221	0.438393
3.9	0.37244	0.418246	3.9	0.32166	0.465909	3.9	0.333559	0.48649

## Sheet: Data_Fig4c
pt/T	psi 1,3		pt/T	psi 1,5		pt/T	psi 1,7
0	0.476265		0	0.469318		0	0.4677
0.00299799	0.526021		0.00179006	0.510069		0.00121666	0.500723
0.00599598	0.557666		0.00358013	0.552434		0.00243332	0.544188
0.00899397	0.59781		0.00537019	0.584067		0.00364998	0.567347
0.011992	0.629748		0.00716025	0.612674		0.00486665	0.608858
0.01499	0.650859		0.00895032	0.649479		0.0060833	0.624599
0.0179879	0.696698		0.0107404	0.679942		0.00729996	0.658158
0.0209859	0.718889		0.0125304	0.707247		0.00851665	0.686798
0.0239839	0.749379		0.0143205	0.728248		0.00973326	0.708979
0.0269819	0.778383		0.0161106	0.761003		0.0109499	0.730243
0.0299799	0.795021		0.0179006	0.776202		0.0121666	0.745288
0.0329779	0.817129		0.0196907	0.794417		0.0133832	0.761014
0.0359759	0.845173		0.0214808	0.812511		0.0145999	0.773074
0.0389739	0.853849		0.0232708	0.825319		0.0158166	0.776679
0.0419719	0.871661		0.0250609	0.84362		0.0170332	0.791347
0.0449699	0.883706		0.0268509	0.839262		0.0182499	0.794057
0.0479679	0.895103		0.028641	0.848076		0.0194666	0.791725
0.0509659	0.900535		0.0304311	0.840375		0.0206832	0.78865
0.0539639	0.904529		0.0322211	0.844039		0.0218999	0.792219
0.0569618	0.909658		0.0340112	0.843492		0.0231166	0.776951
0.0599598	0.908101		0.0358013	0.830702		0.0243332	0.764997
0.0629578	0.907235		0.0375913	0.820946		0.0255499	0.753823
0.0659558	0.902708		0.0393814	0.793752		0.0267666	0.733096
0.0689538	0.888263		0.0411715	0.782751		0.0279832	0.732079
0.0719518	0.875746		0.0429615	0.758156		0.0291999	0.702262
0.0749498	0.869509		0.0447516	0.74043		0.0304165	0.683918
0.0779478	0.853222		0.0465416	0.71423		0.0316332	0.661226
0.0809458	0.8375		0.0483317	0.68089		0.0328498	0.635694
0.0839438	0.812465		0.0501218	0.668965		0.0340665	0.604559
0.0869418	0.795376		0.0519118	0.624583		0.0352831	0.578636
0.0899398	0.778102		0.0537019	0.607966		0.0364998	0.559575
0.0929377	0.752598		0.055492	0.568904		0.0377165	0.534686
0.0959357	0.715234		0.057282	0.534598		0.0389331	0.491688
0.0989337	0.695386		0.0590721	0.50601		0.0401498	0.46397
0.101932	0.660305		0.0608621	0.464458		0.0413665	0.427864
0.10493	0.641723		0.0626522	0.435084		0.0425831	0.417552
0.107928	0.598758		0.0644423	0.389036		0.0437998	0.387312
0.110926	0.566525		0.0662323	0.369286		0.0450165	0.363506
0.113924	0.546482		0.0680224	0.339556		0.0462331	0.338659
0.116922	0.507014		0.0698125	0.307578		0.0474498	0.305873
0.11992	0.471505		0.0716025	0.293551		0.0486665	0.290452
0.122918	0.445723		0.0733926	0.259988		0.0498831	0.267516
0.125916	0.398574		0.0751826	0.234097		0.0510998	0.253835
0.128914	0.375939		0.0769727	0.218037		0.0523164	0.234216
0.131912	0.343689		0.0787628	0.196932		0.053533	0.220914
0.13491	0.317565		0.0805528	0.181459		0.0547497	0.210036
0.137908	0.287496		0.0823429	0.157988		0.0559664	0.201223
0.140906	0.258908		0.084133	0.153208		0.057183	0.196183
0.143904	0.242725		0.085923	0.147191		0.0583997	0.197522
0.146902	0.202299		0.0877131	0.139413		0.0596164	0.196927
0.1499	0.192714		0.0895032	0.135335		0.060833	0.193363
0.152898	0.165692		0.0912932	0.135296		0.0620497	0.202204
0.155896	0.15325		0.0930833	0.137111		0.0632664	0.209236
0.158894	0.136056		0.0948733	0.144134		0.064483	0.214027
0.161892	0.110139		0.0966634	0.151193		0.0656997	0.225238
0.16489	0.108456		0.0984535	0.163401		0.0669164	0.234325
0.167888	0.0951486		0.100244	0.184077		0.068133	0.258291
0.170886	0.0864858		0.102034	0.197427		0.0693497	0.278836
0.173884	0.0828563		0.103824	0.216669		0.0705663	0.290643
0.176882	0.0780879		0.105614	0.241922		0.071783	0.318346
0.17988	0.0849744		0.107404	0.250493		0.0729996	0.338645
0.182877	0.0867177		0.109194	0.291407		0.0742166	0.35619
0.185875	0.0871862		0.110984	0.318992		0.0754327	0.379166
0.188873	0.101805		0.112774	0.335763		0.0766496	0.408608
0.191871	0.107852		0.114564	0.363166		0.0778665	0.438775
0.194869	0.111787		0.116354	0.395948		0.0790827	0.467968
0.197867	0.13591		0.118144	0.438415		0.0802996	0.491251
0.200865	0.149743		0.119934	0.474246		0.0815165	0.507041
0.203863	0.166724		0.121724	0.496895		0.0827327	0.545571
0.206861	0.193633		0.123514	0.518417		0.0839496	0.565742
0.209859	0.208118		0.125304	0.555947		0.0851665	0.590854
0.212857	0.232866		0.127094	0.591073		0.0863827	0.610335
0.215855	0.254346		0.128885	0.614093		0.0875996	0.632681
0.218853	0.288929		0.130675	0.641254		0.0888165	0.651354
0.221851	0.322415		0.132465	0.670323		0.0900327	0.675633
0.224849	0.340967		0.134255	0.688719		0.0912496	0.680738
0.227847	0.379241		0.136045	0.713273		0.0924665	0.697572
0.230845	0.405378		0.137835	0.733925		0.0936826	0.709068
0.233843	0.436404		0.139625	0.744815		0.0948995	0.722971
0.236841	0.469765		0.141415	0.76659		0.0961164	0.727493

## Sheet: Data_Fig4d
TLS			Psi1,3 no QEC			Psi1,3 QEC			Psi1,3 QEC +QJT			Psi1,3 QEC +QJT (Fig3)
interrogation time	precision of p	error bar	interrogation time	precision of p	error bar	interrogation time	precision of p	error bar	interrogation time	precision of p	error bar	interrogation time	precision of p
0.1	0.00348601	7.68283e-06	0.1	0.00213032	6.56042e-06	0.102881	0.00188363	6.59112e-06	0.102881	0.00186966	8.3403e-06	0.102881	0.00174218
0.2	0.00249933	4.99391e-06	0.2	0.00187457	8.54028e-06	0.205762	0.00142417	5.49393e-06	0.205762	0.00139946	5.69055e-06	0.205762	0.00131658
0.3	0.00213214	4.64579e-06	0.3	0.00195091	9.95375e-06	0.308643	0.00126434	5.87236e-06	0.308643	0.00122992	5.61802e-06	0.308643	0.00114711
0.4	0.00192471	4.94651e-06	0.4	0.00205457	1.46324e-05	0.411524	0.0011883	5.02726e-06	0.411524	0.00114825	4.81737e-06	0.411524	0.0010772
0.5	0.00181006	5.68368e-06	0.5	0.00214282	1.79155e-05	0.514406	0.00116652	5.36631e-06	0.514406	0.00111676	5.11971e-06	0.514406	0.00105622
0.6	0.00174165	5.7814e-06	0.6	0.00218725	1.66055e-05	0.617287	0.00118236	7.13884e-06	0.617287	0.00112324	5.66642e-06	0.617287	0.00103489
0.7	0.00170896	5.06519e-06	0.7	0.00230016	2.09787e-05	0.720168	0.00120032	6.75308e-06	0.720168	0.00112901	5.86275e-06	0.720168	0.0010373
0.8	0.00169536	6.65842e-06	0.8	0.00275346	2.96977e-05	0.823049	0.00121981	6.95897e-06	0.823049	0.00113317	6.29281e-06	0.823049	0.0010647
0.9	0.00167549	6.71779e-06	0.9	0.00303485	4.77968e-05	0.92593	0.00128012	7.84276e-06	0.92593	0.00117554	1.25473e-05	0.92593	0.00109941
1	0.00167423	5.99403e-06	1	0.0046451	9.39947e-05	1.02881	0.0013188	9.01164e-06	1.02881	0.00120449	1.10281e-05	1.02881	0.00111973
1.1	0.00168942	7.76464e-06				1.13169	0.0013609	1.11427e-05	1.13169	0.00123416	1.07395e-05	1.13169	0.00116053
1.2	0.00171106	7.88012e-06				1.23457	0.0014311	9.90693e-06	1.23457	0.00129527	9.00589e-06	1.23457	0.00122314
1.3	0.00172968	7.82817e-06

## Sheet: Data_Fig4e
TLS			Psi1,5 no QEC			Psi1,5 QEC			Psi1,5 QEC +QJT			Psi1,5 QEC +QJT (Fig3)
interrogation time	precision of p	error bar	interrogation time	precision of p	error bar	interrogation time	precision of p	error bar	interrogation time	precision of p	error bar	interrogation time	precision of p
0.1	0.00348601	7.68283e-06	0.06	0.00155986	5.56976e-06	0.0615385	0.00153155	6.19107e-06	0.101399	0.00114385	5.39262e-06	0.101399	0.00104215
0.2	0.00249933	4.99391e-06	0.12	0.0011818	4.73443e-06	0.123077	0.00119531	5.87808e-06	0.202797	0.000937081	4.53991e-06	0.202797	0.000861508
0.3	0.00213214	4.64579e-06	0.18	0.00107915	5.18338e-06	0.184615	0.00109871	5.16006e-06	0.304196	0.000907937	5.16782e-06	0.304196	0.000838175
0.4	0.00192471	4.94651e-06	0.24	0.00108287	6.21773e-06	0.246154	0.00108892	5.99731e-06	0.405594	0.00094116	5.32407e-06	0.405594	0.000864972
0.5	0.00181006	5.68368e-06	0.3	0.00117905	7.26294e-06	0.307692	0.00112485	7.38516e-06	0.506993	0.00100252	6.69405e-06	0.506993	0.000920168
0.6	0.00174165	5.7814e-06	0.36	0.00136607	9.48542e-06	0.369231	0.0011783	8.7322e-06	0.608392	0.00108635	8.21587e-06	0.608392	0.00102747
0.7	0.00170896	5.06519e-06	0.42	0.0015594	1.55748e-05	0.430769	0.00125006	1.04129e-05	0.70979	0.00121796	1.11635e-05	0.70979	0.0011147
0.8	0.00169536	6.65842e-06	0.48	0.00175684	1.88657e-05	0.492308	0.00136206	1.19922e-05	0.811189	0.00136974	1.51647e-05	0.811189	0.00125622
0.9	0.00167549	6.71779e-06	0.54	0.00186799	1.94679e-05	0.553846	0.00146686	1.53708e-05	0.912587	0.00154553	2.08591e-05	0.912587	0.00138586
1	0.00167423	5.99403e-06	0.6	0.00202998	2.73003e-05	0.615385	0.00161137	1.86354e-05	1.01399	0.00174106	3.58872e-05	1.01399	0.00159605
1.1	0.00168942	7.76464e-06	0.66	0.00248338	3.5969e-05	0.676923	0.00183439	1.95833e-05
1.2	0.00171106	7.88012e-06	0.72	0.00289825	5.98726e-05	0.738462	0.00197962	2.93112e-05
1.3	0.00172968	7.82817e-06	0.78	0.00357168	9.12019e-05	0.8	0.00222974	3.61476e-05
			0.84	0.00438896	0.000130891	0.861538	0.00249923	4.7734e-05
			0.9	0.00517631	0.000203818	0.923077	0.00274872	5.01473e-05
			0.96	0.00544608	0.000209038	0.984615	0.00297079	6.64749e-05
			1.02	0.00608461	0.000291994	1.04615	0.00336169	9.09278e-05
						1.10769	0.00375864	0.00011376
						1.16923	0.00390587	0.000109842
						1.23077	0.0043116	0.000156072

[truncated: 1 more sheets: Data_Fig4f]
