# Supplementary material for: Quantum-enhanced radiometry via approximate quantum error correction
Source: Nat Commun. 2022 Jun 9;13:3214. doi: 10.1038/s41467-022-30410-8 (PMC9184621; doi:10.1038/s41467-022-30410-8)
Supplement: Supplementary file 4 — Source Data [file 41467_2022_30410_MOESM4_ESM.xml]

<?xml version="1.0" encoding="UTF-8"?>
<!DOCTYPE metadata SYSTEM "Nature_input_metadata.dtd">
<metadata>
  <articleinfo>
    <journal-acronym>NCOMMS</journal-acronym>
    <article-title>Quantum-enhanced radiometry via approximate quantum error correction</article-title>
    <manuscript-number>NCOMMS-21-44294-T</manuscript-number>
    <ejpidentifier>18/339578</ejpidentifier>
      <funding-details>
    <funding-detail>
      <author-funders>
        <author-funder>
          <funder-id>501100001809</funder-id>
          <funder-name>National Natural Science Foundation of China (National Science Foundation of China)</funder-name>
          <grant-number>11925404</grant-number>
        </author-funder>
      </author-funders>
      <funding-detail-author>Luyan Sun</funding-detail-author>
    </funding-detail>
    <funding-detail>
      <author-funders>
        <author-funder>
          <funder-id>501100002858</funder-id>
          <funder-name>China Postdoctoral Science Foundation</funder-name>
          <grant-number>BX2021167</grant-number>
        </author-funder>
      </author-funders>
      <funding-detail-author>Weiting Wang</funding-detail-author>
    </funding-detail>
    <funding-detail>
      <author-funders>
        <author-funder>
          <funder-id>501100001809</funder-id>
          <funder-name>National Natural Science Foundation of China (National Science Foundation of China)</funder-name>
          <grant-number>11922411</grant-number>
        </author-funder>
      </author-funders>
      <funding-detail-author>Chang-Ling Zou</funding-detail-author>
    </funding-detail>
  </funding-details>

  </articleinfo>
  <corrinfo>
    <corresponding-author-title>Professor</corresponding-author-title>
    <corresponding-author-firstname>Luyan</corresponding-author-firstname>
    <corresponding-author-lastname>Sun</corresponding-author-lastname>
    <corresponding-author-email>luyansun@mail.tsinghua.edu.cn</corresponding-author-email>
    <corresponding-author-address-1></corresponding-author-address-1>
    <corresponding-author-address-2>Tsinghua University</corresponding-author-address-2>
    <corresponding-author-address-3>Mengminwei Building S319</corresponding-author-address-3>
    <corresponding-author-address-4></corresponding-author-address-4>
    <corresponding-author-town>Beijing</corresponding-author-town>
    <corresponding-author-city>Beijing</corresponding-author-city>
    <corresponding-author-zipcode>100084</corresponding-author-zipcode>
    <corresponding-author-country>China</corresponding-author-country>
    <corresponding-author-phone></corresponding-author-phone>
    <corresponding-author-fax></corresponding-author-fax>
  </corrinfo>
  <authorgrp>
     <co-author-1>
        <firstname>Weiting</firstname>
        <surname>Wang</surname>
     </co-author-1>
     <co-author-2>
        <firstname>Zijie</firstname>
        <surname>Chen</surname>
     </co-author-2>
     <co-author-3>
        <firstname>Xinyu</firstname>
        <surname>Liu</surname>
     </co-author-3>
  </authorgrp>
  <history>
   <received-date day="07" month="11" year="2021" />
   <revised-date day="06" month="04" year="2022" />
   <accepted-date day="29" month="04" year="2022" />
  </history>
  <classinfo>
   <manuscript-type>Article</manuscript-type>
   <subject-category>Physical sciences/Physics/Quantum physics/Quantum metrology [URI /639/766/483/1255] </subject-category>
 <subject-category>Physical sciences/Physics/Quantum physics/Quantum information [URI /639/766/483/481] </subject-category>
 <subject-category>Physical sciences/Physics/Quantum physics/Qubits [URI /639/766/483/2802] </subject-category>
 <subject-category>Physical sciences/Physics/Optical physics/Quantum optics [URI /639/766/400/482] </subject-category>
 
  </classinfo>
 <billinfo>
    <number-of-text-pages>1</number-of-text-pages>
    <number-of-tables>0</number-of-tables>
    <number-of-colour>0</number-of-colour>
    <number-of-blackandwhite>0</number-of-blackandwhite>
    <number-of-coloronline required="no"/>
     <supp-info available="yes"></supp-info>
    <page-charge-text></page-charge-text>
   </billinfo>
  <digitalinfo>
    <digital-files-submitted>yes</digital-files-submitted>
   <hard-copy-figures-available>no</hard-copy-figures-available>
    <text-file type="other" description="Article">NCOMMS-21-44294-T-file001.docx</text-file>
    <figure number="01" description="Figure 1">NCOMMS-21-44294-T-f01.pdf</figure>
    <figure number="02" description="Figure 2">NCOMMS-21-44294-T-f02.pdf</figure>
    <figure number="03" description="Figure 3">NCOMMS-21-44294-T-f03.pdf</figure>
    <figure number="04" description="Figure 4">NCOMMS-21-44294-T-f04.pdf</figure>
    <text-file type="other" description="Editorial Summary">NCOMMS-21-44294-T-file002.docx</text-file>
    <supplemental-data type="other" description="Supplementary Information">NCOMMS-21-44294-T-s01.pdf</supplemental-data>
    <supplemental-data type="other" description="Description of Additional Supplementary Information">NCOMMS-21-44294-T-s02.pdf</supplemental-data>
    <supplemental-data type="dataset" description="Supplementary Data">NCOMMS-21-44294-T-s03.xlsx</supplemental-data>
    <supplemental-data type="mergedpdf">NCOMMS-21-44294-T.pdf</supplemental-data>
    <supplemental-data type="other" description="Author Meta Data XML">author_meta_data.xml</supplemental-data>
  </digitalinfo>
   <linkedfiles required="no"></linkedfiles>
  <openaccess access="yes"></openaccess>
  <conflictofinterest conflict="no"></conflictofinterest>
  <comments>

</comments>
<techniques-ontology>Physical sciences techniques, Electrical measurements [/120]</techniques-ontology>
<techniques-ontology>Physical sciences techniques, Vacuum and cryogenics [/144]</techniques-ontology>

<springernature-journal-id>41467</springernature-journal-id>
</metadata>
